# Supplementary material for: Cytomegalovirus-Associated Autoantibody against TAF9 Protein in Patients with Systemic Lupus Erythematosus
Source: J Clin Med. 2021 Aug 21;10(16):3722. doi: 10.3390/jcm10163722 (PMC8396997; doi:10.3390/jcm10163722)
Supplement: Supplementary file 1 [file jcm-10-03722-s001.zip]

Archive with 1 entries (1 files):
- jcm-1336163-SI.pdf
